# Supplementary material for: Scdrake: a reproducible and scalable pipeline for scRNA-seq data analysis
Source: Bioinform Adv. 2023 Jul 6;3(1):vbad089. doi: 10.1093/bioadv/vbad089 (PMC10351969; doi:10.1093/bioadv/vbad089)
Supplement: vbad089_Supplementary_Data [file vbad089_supplementary_data.zip]

Archive with 3 entries (3 files):
- suppl_fig_2.pdf
- suppl_table_1.xlsx
- suppl_fig_1.pdf
