# Supplementary material for: Scdrake: a reproducible and scalable pipeline for scRNA-seq data analysis
Source: Bioinform Adv. 2023 Jul 6;3(1):vbad089. doi: 10.1093/bioadv/vbad089 (PMC10351969; doi:10.1093/bioadv/vbad089)
Supplement: vbad089_Supplementary_Data [file vbad089_supplementary_data.zip › suppl_table_1.xlsx]

## Sheet: Suppl. Table 1
	Supplementary Table 1. An overview of existing pipelines for secondary analysis of scRNA-seq data. Some of the pipelines are also providing the quantification step, however, here we are describing only the secondary analysis.
Pipeline	URL	Publication	Year	General features								Specific features and methods													Notes
				Pipeline toolkit	Distribution	Scalable	Interactive (GUI)	Automated (1)	Modularity	Access to intermediate results	Outputs	Input	QC	Filtering	Normalization	Highly-variable genes	Dimensionality reduction	Clustering	Cluster markers	Integration	Trajectory inference	RNA velocity	Gene set enrichment analysis	Cell type annotation
scdrake	https://github.com/bioinfocz/scdrake	this article	2023	drake	R package + Docker image	yes	no	yes	yes	full	HTML, PDF, all intermediate results (R objects)	feature-barcode matrix: cellranger, delimited table, or SingleCellExperiment object	scater	scater, DropletUtils (empty droplets removal)	scran or SCTransform	scran or SCTransform	PCA, t-SNE, UMAP	graph-based, k-means, SC3	scran	batchelor	NA	NA	NA	SingleR
scrnaseq	https://github.com/ktrns/scrnaseq	-	2022	NA	scripts	no	no	yes	yes	full	HTML, PDF, R objects	feature-barcode matrix: cellranger	Seurat	Seurat	Seurat	Seurat	PCA, UMAP	graph-based	Seurat	Seurat	NA	NA	Seurat, enrichr	NA	this pipeline is implemented as a single large, configurable RMarkdown document
bollito	https://github.com/cnio-bu/bollito	García-Jimeno, L et al. Bioinformatics 38(4), 1155-1156.	2021	snakemake	scripts	yes	no	yes	yes	partial	PDF, R objects	FASTQ or feature-barcode matrix: cellranger or delimited file	Seurat	Seurat	Seurat	Seurat	PCA, UMAP	graph-based	Seurat	Seurat	Slingshot	Velocyto	Seurat, Vision	NA	also includes quantification
SCiAp	https://github.com/ebi-gene-expression-group/container-galaxy-sc-tertiary	Moreno, P et al. Nat. Methods 18: 327-328.	2021	Galaxy server	Galaxy server	yes	yes	no	yes	partial	HTML, R objects	feature-barcode matrix: cellranger	Seurat	Seurat	Seurat	Seurat	PCA, t-SNE, UMAP	graph-based, SC3	scanpy, Seurat	scanpy	Monocle, PAGA, StemID	NA	NA	Garnett	a set of modules for Galaxy including quantification
WASP	https://github.com/andreashoek/wasp	Hoek, A et al. BMC Genomics22(195).	2021	NA	scripts	no	yes	no	no	partial	HTML, images	FASTQ	scater	scater	Seurat	Seurat	PCA, t-SNE, UMAP, MDS	graph-based	Seurat	NA	NA	NA	NA	NA	a snakemake workflow for quantification, an R/Shiny web application for secondary analysis
iCellR	https://github.com/rezakj/iCellR	Khodadadi-Jamayran, A et al. bioRxiv 2020.03.31.019109.	2020	NA	R package	no	yes	no	no	partial for Shiny application, otherwise full	HTML, images, R objects	feature-barcode matrix: cellranger	custom method	custom method	custom method	custom method	PCA, t-SNE, UMAP, kNetL	graph-based, k-means, hierarchical	custom method	custom method	custom method	NA	custom method	custom method	a combined approach for secondary analysis: provides R functions as well as R/Shiny web application
bigScale2	https://github.com/iaconogi/bigSCale2	Iacono, G et al. Genome Res. 28(6): 878-890.	2018	NA	R package	no	no	no	yes	full	images, R objects	SingleCellExperiment object	NA	custom method	NA	custom method	t-SNE, UMAP	custom method	custom method	NA	custom method	NA	NA	NA
ASAP	https://asap.epfl.ch/	Gardeux V et al. Bioinformatics 33(19): 3123-3125.	2017	NA	webserver	yes	yes	no	no	partial	HTML, images, matrices	feature-barcode matrix: cellranger (h5), delimited file, LOOM	custom method	custom method	custom method, Seurat, voom, DESeq2, RUVSeq	Seurat, M3Drop, scanpy	PCA, t-SNE, UMAP	graph-based	Seurat, limma, DESeq2, custom method	Seurat	NA	NA	custom method	NA	the webserver is available for public use at https://asap.epfl.ch
				(1) Automated means whether the pipeline doesn't require any intermediate user action, e.g. the execution parameters are loaded from a configuration file.
